# Supplementary material for: Metabolomic analysis with GC-MS to reveal potential metabolites and biological pathways involved in Pb & Cd stress response of radish roots
Source: Sci Rep. 2015 Dec 17;5:18296. doi: 10.1038/srep18296 (PMC4682141; doi:10.1038/srep18296)
Supplement: Supplementary Dataset 1 [file srep18296-s2.xls]

## Sheet: Sheet1
Supplementary Table S1 The identified Pb-responsive metabolites from the GC-MS.
m/z	Rt(min)	Metabolite	Pb-aveage	CK-aveage	SDE.Pb	SDE.CK	CV.Pb	CV.CK	Pb/CK	Fold change(Pb/CK)	VIP	T-test
132.02	5.62514	hydroxylamine	251431	390449	103547	51986.2	0.211831	0.133145	0.643954	-0.63497	1.47666	0.00689111
101.711	7.12357	Alanine	25964.1	90523.5	70466.3	22455.4	0.0139866	0.0784315	0.286822	-1.80177	1.20027	0.0376811
116.019	7.31347	Glycine	5.59122e+06	1.01305e+07	5.04529e+06	5.04529e+06	0.20236	0.198032	0.551921	-0.857465	1.16304	0.0452867
220	7.67923	Oxalic acid	409006	541189	49252.4	49252.4	0.12042	0.0910078	0.755755	-0.40401	1.68039	0.0011078
255.998	8.23694	Phosphoric acid	66222.9	113221	39403.2	17961.5	0.195009	0.158642	0.5849	-0.773737	1.39095	0.0125633
66.0865	8.41227	Acetimidic acid	104788	165385	60649.2	35148	0.278781	0.212522	0.6336	-0.658355	1.2019	0.0373708
132.999	9.58599	glycerol	2.62247e+06	3.23923e+06	227192	227192	0.0866331	0.0701378	0.809596	-0.304726	1.46176	0.00769393
73.0719	9.5931	phosphate	1.53088e+07	2.15765e+07	5.2916e+06	1.82144e+06	0.345658	0.0844175	0.709511	-0.495104	1.41343	0.0108132
219.047	9.83082	L-Isoleucine	272193	428909	141886	79207.2	0.221271	0.184671	0.634617	-0.656041	1.29446	0.0226987
358.989	10.716	Serine	181827	309026	102280	74211.4	0.16251	0.240146	0.588387	-0.765164	1.33786	0.0175701
393.997	10.8723	unknown m/z=73,340,394	116697	247305	117373	75224.5	0.0457956	0.304177	0.471873	-1.08353	1.27307	0.0256115
373	11.472	Decanedioic acid	892585	1.72701e+06	383613	398009	0.229778	0.230461	0.516837	-0.952219	1.67425	0.00118336
433.981	12.3476	Malic acid	23664.3	36203.6	10026.7	7955.56	0.123707	0.219745	0.653646	-0.61342	1.31738	0.019865
465.096	16.1236	Citric acid	99669.7	17378.7	15333.6	9805.33	0.153844	0.0965674	5.73517	2.51984	1.47569	0.00694145
307.154	16.8087	Fructose	2.22272e+07	1.46101e+07	6.62105e+06	1.04195e+06	0.297881	0.174892	1.52136	0.605361	1.32085	0.0194607
87.0059	16.9596	Galactose	536859	356789	90358.2	60873.8	0.168309	0.22986	1.5047	0.589471	1.65393	0.00146345
319.186	17.0802	Glucose	4.33546e+07	3.66926e+07	4.50856e+06	100393	0.103993	0.172491	1.18156	0.240696	1.22164	0.0337695
424.081	18.0719	Gluconic acid	5382.47	1205.01	821.726	821.726	0.152667	0.0905231	4.46673	2.15922	1.78047	0.00033051
319.11	18.8574	Inositol	2.30471e+06	3.30093e+06	281755	281755	0.122252	0.0853563	0.6982	-0.518288	1.88205	6.8022e-05
337.153	19.6086	Linoleic acid	59060.8	40804	11314	14261.8	0.191566	0.349521	1.44743	0.533492	1.35228	0.0160809
79.0102	19.6754	α-Linolenic acid	625911	477718	85894	116964	0.13723	0.244838	1.31021	0.389798	1.37009	0.0143774
116.999	19.7955	Octadecanoic acid	1.21552e+06	948260	210862	88037.5	0.173475	0.234424	1.28184	0.358217	1.22318	0.0335012
437.098	22.4706	α-D-Glucopyranoside	68881.6	168130	60700.6	37653.1	0.181232	0.132779	0.409693	-1.28738	1.59857	0.00250544
459.23	22.6577	Hexadecanoic acid	38689.1	24164.8	9182.24	12041.6	0.237334	0.198312	1.60106	0.679023	1.31548	0.0200895
97.0177	23.2959	Turanose	314935	547870	121973	84425.7	0.0872958	0.154098	0.574836	-0.798778	1.69196	0.000976148
202.951	24.2119	Maltose	238125	313416	54073.1	54073.1	0.227079	0.172528	0.759773	-0.396359	1.26244	0.0271601
382.087	24.3001	β-D-Glucopyranose	7278.13	18467.2	5726.06	3095.85	0.0867486	0.167641	0.394112	-1.34332	1.74924	0.000496755
472.3	29.0099	Type of steroid	44018.7	22507.1	6018.96	11747.5	0.136736	0.0725507	1.95577	0.967735	1.74278	0.000538479
396.258	29.9274	Sitosterol	5118.63	28542.6	13258	9266.5	0.190143	0.324655	0.179333	-2.47929	1.63294	0.00180641
