# Supplementary material for: Metabolomic analysis with GC-MS to reveal potential metabolites and biological pathways involved in Pb & Cd stress response of radish roots
Source: Sci Rep. 2015 Dec 17;5:18296. doi: 10.1038/srep18296 (PMC4682141; doi:10.1038/srep18296)
Supplement: Supplementary Dataset 2 [file srep18296-s3.xls]

## Sheet: Sheet1
Supplementary Table S2 The identified Cd-responsive metabolites from the GC-MS.
m/z	Rt(min)	Metabolite	Cd-aveage	CK-aveage	SDE.Cd	SDE.CK	CV.Cd	CV.CK	Cd/CK	Fold change(Cd/CK)	VIP	T-test
132.02	5.62514	hydroxylamine	132175	390449	127883	51986.2	0.167529	0.133145	0.334871	-1.57832	1.69006	0.000560612
101.711	7.12357	Alanine	20693.5	90523.5	25373.7	22455.4	0.22617	0.0784315	0.207274	-2.27039	1.27331	0.0195132
116.019	7.31347	Glycine	3.96829e+06	1.01305e+07	3.7101e+06	5.04529e+06	0.334937	0.198032	0.364198	-1.4572	1.31912	0.0146601
220	7.67923	Oxalic acid	317054	541189	250372	49252.4	0.289682	0.0910078	0.488817	-1.03263	1.22261	0.0262442
255.998	8.23694	Phosphoric acid	43128.4	113221	29605.8	17961.5	0.186457	0.158642	0.359016	-1.47788	1.61835	0.00125935
114.005	8.40106	Acetimidic acid	112090	243641	130357	35148	0.162967	0.212522	0.288387	-1.79392	1.10681	0.0481841
132.999	9.58599	glycerol	1.81682e+06	3.23923e+06	982937	227192	0.341021	0.0701378	0.510964	-0.968706	1.61185	0.00134772
73.0719	9.5931	phosphate	1.12639e+07	2.15765e+07	6.13172e+06	1.82144e+06	0.144367	0.0844175	0.467544	-1.09683	1.53274	0.00289077
158.097	9.7984	Nicotinic acid	675655	2.17544e+06	1.01823e+06	1.60823e+06	0.00702282	0.0392645	0.226603	-2.14176	1.13104	0.0427433
142.098	9.89119	L-Proline	2.76231e+06	1.16645e+07	2.69577e+06	8.30973e+06	0.175911	0.0123951	0.20882	-2.25967	1.34879	0.0120585
393.997	10.8723	unknown m/z=340,394	12241.7	247305	24404.8	117373	0.293572	0.374608	0.0156692	-5.99592	1.83224	7.20768e-05
100.999	11.0772	L-threonine	128053	445600	174469	377788	0.362481	0.247818	0.233402	-2.09911	1.1044	0.0487509
373	11.472	Decanedioic acid	313391	1.72701e+06	277807	383613	0.0864572	0.222125	0.148741	-2.74912	2.02066	7.28586e-07
152.91	11.9839	unknown m/z=154,174,243,73	42275.5	69213.7	23054	20014.5	0.245328	0.289169	0.557421	-0.843161	1.22645	0.0256795
182.996	12.1252	unknown m/z=183,198,73	74528	156392	52675.1	76181	0.00678322	0.187116	0.408963	-1.28996	1.22792	0.0254668
260.005	12.7708	Pyroglutamic acid	43756.8	107925	46282.8	67801.6	0.0577283	0.328231	0.368257	-1.44122	1.12437	0.0441914
172.085	12.8409	4-aminobutyric acid	393737	786351	321374	342416	0.116215	0.135449	0.427875	-1.22474	1.18081	0.0330242
451	14.5735	pyrophosphate	132370	1.18198e+06	225439	994335	0.00309265	0.0412451	0.0491354	-4.34709	1.35742	0.0113746
595.082	16.1271	Citric acid	7462.27	16839.4	6936.3	9805.33	0.229516	0.0965674	0.341085	-1.5518	1.12339	0.044409
173.019	16.8191	Fructose	1.26838e+06	2.77932e+06	579978	1.04195e+06	0.35726	0.174892	0.417016	-1.26182	1.52884	0.00299339
227.975	16.9471	Galactose	114902	183898	53732.9	60873.8	0.267641	0.22986	0.573131	-0.803062	1.19453	0.030667
186.065	17.0737	Glucose	312140	460175	153283	100393	0.191072	0.172491	0.623648	-0.681195	1.152	0.0384197
424.081	18.0719	Gluconic acid	3776.8	1205.01	3229.14	821.726	0.154993	0.0905231	2.39832	1.26203	1.11385	0.0465525
319.11	18.8574	Inositol	2.02657e+06	3.30093e+06	1.31373e+06	281755	0.248252	0.0853563	0.537561	-0.8955	1.28788	0.0178518
341.193	19.8485	Octadecanoic acid	223793	375548	147513	88037.5	0.359149	0.234424	0.530713	-0.913995	1.22744	0.0255355
239.08	22.6338	Hexadecanoic acid	64647.1	122941	31792.1	12041.6	0.0917791	0.198312	0.515393	-0.956254	1.30545	0.015997
97.0177	23.2959	Turanose	339910	547870	139723	84425.7	0.11106	0.154098	0.625651	-0.676571	1.4291	0.00679682
69.0831	23.4482	α-D-Glucopyranoside	643707	840735	176953	37653.1	0.274898	0.132779	0.73072	-0.45261	1.2818	0.0185313
399.198	24.0443	monostearin	163765	268398	77197.1	63776.4	0.37139	0.237619	0.585819	-0.771473	1.37002	0.0104317
202.951	24.2119	Maltose	167224	313416	79203.2	54073.1	0.0736352	0.172528	0.530545	-0.914454	1.66932	0.000717213
382.087	24.3001	β-D-Glucopyranose	8425.05	18467.2	8213.52	3095.85	0.274893	0.167641	0.471021	-1.08614	1.33534	0.0131889
458.268	27.65	Cholesterol	2677.19	7951.68	1800.09	2867.81	0.17238	0.360655	0.330526	-1.59716	1.68473	0.000597862
342.184	29.0078	Type of steroid	19176.7	70972.4	10677.1	11747.5	0.0567716	0.0725507	0.242401	-2.04453	1.64374	0.000958247
414.275	29.9323	Steride	34795.8	75494.8	31689.6	35469.7	0.110728	0.26983	0.487722	-1.03587	1.20042	0.0296967
