# Supplementary material for: Metabolomic analysis with GC-MS to reveal potential metabolites and biological pathways involved in Pb & Cd stress response of radish roots
Source: Sci Rep. 2015 Dec 17;5:18296. doi: 10.1038/srep18296 (PMC4682141; doi:10.1038/srep18296)
Supplement: Supplementary Dataset 3 [file srep18296-s4.xls]

## Sheet: export
Supplementary Table S3 The KEGG pathways of the altered metabolites exposure to Pb stress in radish roots.
label	p-value	adjusted p-value	background_count	count	%	compounds
Galactose metabolism	3.72288e-06	0.000186144	41	5	23.8	C00124 C00137 C00095 C00031 C00116
Starch and sucrose metabolism	0.00021613	0.00360216	50	4	19	C00095 C00031 C00185 C00208
Aminoacyl-tRNA biosynthesis	0.00103005	0.0128757	75	4	19	C00407 C00037 C00041 C00065
Glyoxylate and dicarboxylate metabolism	0.00236825	0.0236825	44	3	14.3	C00149 C00158 C00209
Biosynthesis of alkaloids derived from terpenoid and polyketide	0.00304342	0.0253619	48	3	14.3	C00149 C00158 C00187
Biosynthesis of unsaturated fatty acids	0.00426042	0.0304316	54	3	14.3	C01530 C00249 C01595
Citrate cycle (TCA cycle)	0.00661415	0.0413384	20	2	9.5	C00158 C00149
Biosynthesis of alkaloids derived from ornithine, lysine and nicotinic acid	0.00780918	0.0433843	67	3	14.3	C00407 C00149 C00158
Carbon fixation in photosynthetic organisms	0.0087084	0.043542	23	2	9.5	C00149 C00041
Nitrogen metabolism	0.0110612	0.0502782	26	2	9.5	C00192 C00037
Pentose phosphate pathway	0.016505	0.0687708	32	2	9.5	C00031 C00257
Methane metabolism	0.0185284	0.0699207	34	2	9.5	C00065 C00037
Biosynthesis of alkaloids derived from histidine and purine	0.0195778	0.0699207	35	2	9.5	C00158 C00149
Cyanoamino acid metabolism	0.0263815	0.0879383	41	2	9.5	C00065 C00037
Fatty acid biosynthesis	0.0367201	0.108	49	2	9.5	C00249 C01530
Glycine, serine and threonine metabolism	0.0367201	0.108	49	2	9.5	C00065 C00037
Cysteine and methionine metabolism	0.0468464	0.130129	56	2	9.5	C00041 C00065
Biosynthesis of plant hormones	0.0662709	0.174397	68	2	9.5	C00149 C00158
Amino sugar and nucleotide sugar metabolism	0.10144	0.253599	87	2	9.5	C00031 C00124
Biosynthesis of terpenoids and steroids	0.123762	0.281277	98	2	9.5	C00158 C00149
Biosynthesis of phenylpropanoids	0.121683	0.281277	97	2	9.5	C00149 C00158
Biosynthesis of alkaloids derived from shikimate pathway	0.212687	0.462363	138	2	9.5	C00149 C00158
Oxidative phosphorylation	1	1	16	1	4.8	C00009
Valine, leucine and isoleucine degradation	1	1	41	1	4.8	C00407
Inositol phosphate metabolism	1	1	39	1	4.8	C00137
Alanine, aspartate and glutamate metabolism	1	1	24	1	4.8	C00041
Pyruvate metabolism	1	1	32	1	4.8	C00149
Selenoamino acid metabolism	1	1	30	1	4.8	C00041
Ascorbate and aldarate metabolism	1	1	47	1	4.8	C00137
Tropane, piperidine and pyridine alkaloid biosynthesis	1	1	68	1	4.8	C00407
Fatty acid elongation in mitochondria	1	1	27	1	4.8	C00249
Lysine degradation	1	1	47	1	4.8	C00037
Fructose and mannose metabolism	1	1	48	1	4.8	C00095
Thiamine metabolism	1	1	26	1	4.8	C00037
Glucosinolate biosynthesis	1	1	74	1	4.8	C00407
Sulfur metabolism	1	1	18	1	4.8	C00065
Photosynthesis	1	1	11	1	4.8	C00009
Steroid biosynthesis	1	1	51	1	4.8	C00187
Glycolysis / Gluconeogenesis	1	1	31	1	4.8	C00031
Fatty acid metabolism	1	1	50	1	4.8	C00249
Valine, leucine and isoleucine biosynthesis	1	1	28	1	4.8	C00407
Indole alkaloid biosynthesis	1	1	47	1	4.8	C00031
Sphingolipid metabolism	1	1	25	1	4.8	C00065
Glycerolipid metabolism	1	1	32	1	4.8	C00116
Taurine and hypotaurine metabolism	1	1	20	1	4.8	C00041
Purine metabolism	1	1	92	1	4.8	C00037
Glutathione metabolism	1	1	38	1	4.8	C00037
Phosphatidylinositol signaling system	1	1	27	1	4.8	C00137
Porphyrin and chlorophyll metabolism	1	1	126	1	4.8	C00037
