# Supplementary material for: Metabolomic analysis with GC-MS to reveal potential metabolites and biological pathways involved in Pb & Cd stress response of radish roots
Source: Sci Rep. 2015 Dec 17;5:18296. doi: 10.1038/srep18296 (PMC4682141; doi:10.1038/srep18296)
Supplement: Supplementary Dataset 4 [file srep18296-s5.xls]

## Sheet: pathway enrichment
Supplementary Table S4 The KEGG pathways of the altered metabolites exposure to Cd stress in radish roots.
label	p-value	adjusted p-value	background_count	count	%	compounds
Biosynthesis of phenylpropanoids	1	1	97	1	4.3	C00158
Glycine, serine and threonine metabolism	0.0434325	0.163707	49	2	8.7	C00037 C00188
Alanine, aspartate and glutamate metabolism	0.0113036	0.0923124	24	2	8.7	C00334 C00041
Lysine degradation	1	1	47	1	4.3	C00037
Photosynthesis	1	1	11	1	4.3	C00009
Thiamine metabolism	1	1	26	1	4.3	C00037
Nicotinate and nicotinamide metabolism	1	1	44	1	4.3	C00253
Amino sugar and nucleotide sugar metabolism	0.118277	0.340917	87	2	8.7	C00031 C00124
Cysteine and methionine metabolism	1	1	56	1	4.3	C00041
Citrate cycle (TCA cycle)	1	1	20	1	4.3	C00158
Steroid biosynthesis	1	1	51	1	4.3	C00187
Fructose and mannose metabolism	1	1	48	1	4.3	C00095
Methane metabolism	1	1	34	1	4.3	C00037
Fatty acid elongation in mitochondria	1	1	27	1	4.3	C00249
Biosynthesis of unsaturated fatty acids	0.0517741	0.181209	54	2	8.7	C00249 C01530
Glycerolipid metabolism	1	1	32	1	4.3	C00116
Selenoamino acid metabolism	1	1	30	1	4.3	C00041
Purine metabolism	1	1	92	1	4.3	C00037
Glutathione metabolism	0.0271689	0.147919	38	2	8.7	C01879 C00037
Arginine and proline metabolism	0.107154	0.32816	82	2	8.7	C00148 C00334
Fatty acid metabolism	1	1	50	1	4.3	C00249
Butanoate metabolism	1	1	40	1	4.3	C00334
Biosynthesis of alkaloids derived from shikimate pathway	1	1	138	1	4.3	C00158
Biosynthesis of alkaloids derived from ornithine, lysine and nicotinic acid	0.0758417	0.24775	67	2	8.7	C00158 C00253
Phosphatidylinositol signaling system	1	1	27	1	4.3	C00137
Biosynthesis of alkaloids derived from histidine and purine	1	1	35	1	4.3	C00158
Starch and sucrose metabolism	0.00031282	0.00766409	50	4	17.4	C00031 C00095 C00208 C00185
Biosynthesis of alkaloids derived from terpenoid and polyketide	0.0418316	0.163707	48	2	8.7	C00187 C00158
Glycolysis / Gluconeogenesis	1	1	31	1	4.3	C00031
Valine, leucine and isoleucine biosynthesis	1	1	28	1	4.3	C00188
Cyanoamino acid metabolism	1	1	41	1	4.3	C00037
Porphyrin and chlorophyll metabolism	0.212777	0.579227	126	2	8.7	C00188 C00037
Taurine and hypotaurine metabolism	1	1	20	1	4.3	C00041
Glyoxylate and dicarboxylate metabolism	0.0356655	0.163707	44	2	8.7	C00158 C00209
Carbon fixation in photosynthetic organisms	1	1	23	1	4.3	C00041
Metabolic pathways	0.000678209	0.0110774	1455	18	78.3	C00137 C00009 C00148 C00095 C00208 C00187 C00158 C00031 C00249 C00253 C00041 C00124 C00334 C00188 C00037 C00116 C00257 C00209
Indole alkaloid biosynthesis	1	1	47	1	4.3	C00031
Biosynthesis of plant hormones	1	1	68	1	4.3	C00158
Inositol phosphate metabolism	1	1	39	1	4.3	C00137
Fatty acid biosynthesis	0.0434325	0.163707	49	2	8.7	C00249 C01530
Ascorbate and aldarate metabolism	1	1	47	1	4.3	C00137
beta-Alanine metabolism	1	1	31	1	4.3	C00334
Biosynthesis of terpenoids and steroids	1	1	98	1	4.3	C00158
Oxidative phosphorylation	0.00508081	0.0497919	16	2	8.7	C00009 C00013
Nitrogen metabolism	0.0132003	0.0924021	26	2	8.7	C00037 C00192
Galactose metabolism	6.04648e-06	0.000296278	41	5	21.7	C00116 C00124 C00031 C00095 C00137
Tropane, piperidine and pyridine alkaloid biosynthesis	1	1	68	1	4.3	C00253
Aminoacyl-tRNA biosynthesis	0.00147326	0.0180474	75	4	17.4	C00037 C00148 C00188 C00041
Pentose phosphate pathway	0.0196508	0.120361	32	2	8.7	C00031 C00257
