# Supplementary material for: Metabolomic analysis with GC-MS to reveal potential metabolites and biological pathways involved in Pb & Cd stress response of radish roots
Source: Sci Rep. 2015 Dec 17;5:18296. doi: 10.1038/srep18296 (PMC4682141; doi:10.1038/srep18296)
Supplement: Supplementary Dataset 5 [file srep18296-s6.xls]

## Sheet: Sheet1
Supplementary Table S5 The overlapped pathways of the differentially expressed genes and significantly altered metabolites exposure to Pb stress in radish roots.
Pathway	Compound count	Compounds	Gene count	Gene encoding products
Citrate cycle (TCA cycle)	2	Citrate, Malate	1	PCK2
Starch and sucrose metabolism	4	Glucose, Fructose, Maltose, Cellobiose	12	SUS5, CSLD5, TPS1, TPS9, GAE6, putative fructokinase(2), AMY1, GAUT14, GAUT15, putative UDP-glucose 6-dehydrogenase 2
Fructose and mannose metabolism	1	Fructose	7	F2KP,putative fructokinase(2), putative pyrophosphate-fructose-6-phosphate 1-phosphotransferase(2), PFK3, FBA2
Amino sugar and nucleotide sugar metabolism	2	Glucose, Galactose	10	CSLD5, fructokinase(2), chitinase-like protein,ASD1, GAE6, GAUT15, GAUT14, putative UDP-arabinose 4-epimerase 3, putative UDP-glucose 6-dehydrogenase 2
Pentose phosphate pathway	2	Glucose, Gluconic acid	3	PFK3, FBA2, G6PD2
Glycolysis/Gluconeogenesis	1	Glucose	4	PCK2,PFK3,FBA2,glucose-6-phosphate 1-epimerase
Aminoacyl-tRNA biosynthesis	4	Glycine,Alanine, Serine, Isoleucine	1	SYNC1
Glutathione metabolism	1	Glycine	4	G6PD2, GSTU3, 8, 11, 23
Galactose metabolism	5	Glucose, Fructose, Glycerol, Galactose, Inositol	2	PFK3, AGAL1
Glyoxylate and dicarboxylate metabolism	5	Malate, Citrate, Oxalic acid	2	glycine cleavage system H protein, Aldolase-type TIM barrel family protein
