# Supplementary material for: Metabolomic analysis with GC-MS to reveal potential metabolites and biological pathways involved in Pb & Cd stress response of radish roots
Source: Sci Rep. 2015 Dec 17;5:18296. doi: 10.1038/srep18296 (PMC4682141; doi:10.1038/srep18296)
Supplement: Supplementary Dataset 6 [file srep18296-s7.xls]

## Sheet: Sheet1
Supplementary Table S6 The changed genes and metabolites involved in gene-to-metabolite network upon Pb stress exposure in radish.
Gene ID	Gene name	Gene annatation	Compound ID	Compound name
15235272	AAH	allantoate deiminase	C00009	Phosphoric acid
15223122	ACA7	carbonic anhydrase	C00031	Glucose
22328354	ADA	adenosine deaminase	C00037	Glycine
15241601	AGAL1	alpha-galactosidase 1	C00041	Alanine
18416465	AMY1	alpha-amylase	C00065	Serine
15235709	APT3	adenine phosphoribosyl transferase 3	C00095	Fructose
15229223	APY1	nucleoside-triphosphatase	C00116	Glycerol
15228368	ASD1	alpha-L-arabinofuranosidase 1	C00124	Galactose
15227257	ATP3	ATP synthase subunit gamma	C00137	Inositol
22330126	ATPI4K	phosphatidylinositol 4-kinase alpha	C00149	Malate
15220853	BCA3	beta carbonic anhydrase 3	C00158	Citrate
18400730	COX17	cytochrome c oxidase subunit XVII assembly protein	C00185	β-D-Glucopyranose
15217853	CSLD5	1,4-beta-D-xylan synthase	C00187	Cholesterol
15226758	CYP710A1	cytochrome P450, family 710, subfamily A	C00192	hydroxylamine
15222304	F2KP	fructose-2,6-bisphosphatase	C00208	Maltose
18420348	FBA2	fructose-bisphosphate aldolase, class I	C00209	Oxalic acid
22330456	FK-1	fructokinase	C00257	Gluconate
15231692	FK-2	fructokinase	C00407	Isoleucine
15242099	G6P 1-epimerase	glucose-6-phosphate 1-epimerase
22326761	G6PD2	glucose-6-phosphate dehydrogenase 2
15229524	GAE6	UDP-D-glucuronate 4-epimerase 6
30685369	GAUT14	alpha-1,4-galacturonosyltransferase
22331857	GAUT15	alpha-1,4-galacturonosyltransferase
15223217	GCS H-protein	glycine cleavage system H protein
30687160	GPI-T	glycosylphosphatidylinositol transamidase
15222499	GSTU11	glutathione S-transferase TAU 11
15218301	GSTU23	glutathione S-transferase TAU 23
15227087	GSTU3	glutathione S-transferase tau 3
15232628	GSTU8	glutathione S-transferase TAU 8
15228683	GT35	glycosyl transferase, family 35 protein
334187024	HA2	H(+)-ATPase 2
18403505	HMT3	homocysteine S-methyltransferase 3
15224222	IPMI2	isopropylmalate isomerase 2
15223789	LPAT3	1-acyl-sn-glycerol-3-phosphate acyltransferase 3
186511513	MEE51	pyrophosphate--fructose-6-phosphate 1-phosphotransferase
15219265	Ndufs8	NADH dehydrogenase [ubiquinone] iron-sulfur protein 8
15225806	NPC2	phospholipase C
22331875	OASC	cysteine synthase
22328084	PCK2	phosphoenolpyruvate carboxykinase 2
18416717	PFK3	6-phosphofructokinase 3
15223082	PFP	pyrophosphate--fructose-6-phosphate 1-phosphotransferase
15237610	PI-4KBETA1	phosphatidylinositol 4-kinase beta 1
15227876	PSAT	putative phosphoserine aminotransferase
15231974	PYD4	PYRIMIDINE 4
22330531	SBH1	sphingoid base hydroxylase 1
15222799	SERAT2;1	serine O-acetyltransferase
15217917	SMT2	24-methylenesterol C-methyltransferase 2
42568160	SUS5	sucrose synthase 5
15241897	SYNC1	asparaginyl-tRNA synthetase, cytoplasmic 1
42568147	TAT	tyrosine aminotransferase
15218422	TPS1	alpha,alpha-trehalose-phosphate synthase [UDP-forming] 1
15220891	TPS9	putative alpha,alpha-trehalose-phosphate synthase [UDP-forming] 9
15241704	UGDH	putative UDP-glucose 6-dehydrogenase 2
240254712	unknown1	sulfatase and phosphatidylinositolglycan class N domain-containing protein
15231789	unknown2	Aldolase-type TIM barrel family protein
18390936	unknown3	peptidase C13-like protein
334186736	UXE	putative UDP-arabinose 4-epimerase 3
15224312	YKL	chitinase-like protein
