# Supplementary material for: Metabolomic analysis with GC-MS to reveal potential metabolites and biological pathways involved in Pb & Cd stress response of radish roots
Source: Sci Rep. 2015 Dec 17;5:18296. doi: 10.1038/srep18296 (PMC4682141; doi:10.1038/srep18296)
Supplement: Supplementary Dataset 7 [file srep18296-s8.xls]

## Sheet: Sheet1
SupplementaryTable S7 The overlapped pathways of the differentially expressed genes and significantly altered metabolites exposure to Cd stress in radish roots.
Pathway	Compound count	Compounds	Gene count	Gene encoding products
Galactose metabolism	5	Glycerol, Galactose, Glucose, Fructose,Inositol	4	UGE3, PFK3,alpha-galactosidase, AGAL1
Starch and sucrose metabolism	4	Glucose, Fructose,Maltose, Cellobiose	7	CSLD5, TPS9, putative TPS, BGLU40, AMY1, GAUT4, GAUT14
Aminoacyl-tRNA biosynthesis	4	Glycine, Proline, Threonine, Alanine	2	NS2, SYNC1
Oxidative phosphorylation	2	Orthophosphate, Diphosphate	5	VHA-A2, COX17, COX1,ATPC1, ubiquinol-cytochrome c reductase subunit 9
Alanine, aspartate and glutamate metabolism	2	4-Aminobutanoate, Alanine	3	PYD4, GDH1, ASP2
Nitrogen metabolism	2	Glycine, Hydroxylamine	2	ACA7, GDH1
Pentose phosphate pathway	2	Glucose, Gluconic acid	4	RPI2, PFK3, FBA2, 6-phosphogluconate dehydrogenase
Glutathione metabolism	2	Pidolic acid, Glycine	6	GSTU4, 10, 19, 25, 27， 6-phosphogluconate dehydrogenase
Glycine, serine and threonine metabolism	2	Glycine, Threonine	8	SHM7, PYD4, TSB1, TSB2, MTO2, PSAT, AK-HSDH_II, semialdehyde dehydrogenase-like protein
Glyoxylate and dicarboxylate metabolism	2	Citrate, Oxalate	1	SHM7
Fatty acid biosynthesis	2	Hexadecanoic acid, Octadecanoic acid	1	[acyl-carrier-protein] S-malonyltransferase
Biosynthesis of unsaturated fatty acids	2	Hexadecanoic acid, Octadecanoic acid	1	DS2
Arginine and proline metabolism	2	Proline, 4-Aminobutanoate	5	PIP, GDH1, ASP2, 2-oxoglutarate (2OG) and Fe(II)-dependent oxygenase-like protein (2)
Amino sugar and nucleotide sugar metabolism	2	Glucose, Galactose	9	CSLD5, GER2, UGE3, ASD1, RHM3, GAUT4, 14， GlcNA.1UT2, chitinase-like protein
Porphyrin and chlorophyll metabolism	2	Threonine, Glycine	2	HEMA2, PPOX
Lysine degradation	1	Glycine	1	SUVH3
Photosynthesis	1	Orthophosphate	1	ATPC1
Cysteine and methionine metabolism	1	Alanine	11	ACS1, ACS6, ACO1, MTO3, HMT3, ASP2, TyrAT(3), AK-HSDH_II, semialdehyde dehydrogenase-like protein
Citrate cycle (TCA cycle)	1	Citrate	2	PCK1, PCK2
Steroid biosynthesis	1	Cholesterol	3	SMT2, CYP710A1, SDP1
Fructose and mannose metabolism	1	Fructose	5	GER2, PFK3, FBA2, putative pyrophosphate-dependent phosphofructokinase alpha subunit, pyrophosphate-fructose-6-phosphate 1-phosphotransferase
Glycerolipid metabolism	1	Glycerol	3	SDP1, AGAL1, alpha-galactosidase
Purine metabolism	1	Glycine	6	FAC1, ALN, UGLYAH, AAH, SIN-like protein, pyruvate kinase
Phosphatidylinositol signaling system	1	Inositol	3	SAL2, ATPI4K_ALPHA, phosphatidylinositol-4-phosphate 5-kinase 8
Glycolysis / Gluconeogenesis	1	Glucose	6	PGK1, PFK3, PCK1, PCK2, FBA2, pyruvate kinase
Valine, leucine and isoleucine biosynthesis	1	Threonine	2	IPMI2, branched-chain-amino-acid aminotransferase 6
Cyanoamino acid metabolism	1	Glycine	2	BGLU40, SHM7
Taurine and hypotaurine metabolism	1	Alanine	1	hypothetical protein
Carbon fixation in photosynthetic organisms	1	Alanine	9	RPI2, FBA2, PGK1, PCK1, PCK2, NADP-ME2, NADP-ME3, pyruvate kinase, ASP2,
Indole alkaloid biosynthesis	1	Glucose	1	MES5
Inositol phosphate metabolism	1	Inositol	5	NPC1, ATPI4K_ALPHA, NPC3, SAL2, phosphatidylinositol-4-phosphate 5-kinase 8 (PIPK8)
Tropane, piperidine and pyridine alkaloid biosynthesis	1	Nicotinate	5	ASP2, tyrosine aminotransferase (2), tyrosine transaminase-like protein, tropine dehydrogenase
