# Supplementary material for: Metabolomic analysis with GC-MS to reveal potential metabolites and biological pathways involved in Pb & Cd stress response of radish roots
Source: Sci Rep. 2015 Dec 17;5:18296. doi: 10.1038/srep18296 (PMC4682141; doi:10.1038/srep18296)
Supplement: Supplementary Dataset 8 [file srep18296-s9.xls]

## Sheet: Sheet1
Supplementary Table S8 The changed genes and metabolites involved in gene-to-metabolite network upon Pb stress exposure in radish.
Gene ID	Gene name	Gene annatation	Compound ID	Compound name
15227885	2OGD-1	2-oxoglutarate and Fe(II)-dependent oxygenase-like	C00009	Orthophosphate
18394842	2OGD-2	2-oxoglutarate and Fe(II)-dependent oxygenase-like	C00013	Diphosphate
15222639	gnd	6-phosphogluconate dehydrogenase	C00031	Glucose
15235272	AAH	allantoate deiminase	C00037	Glycine
15223122	ACA7	carbonic anhydrase	C00041	Alanine
15224803	ACO1	aminocyclopropanecarboxylate oxidase	C00095	Fructose
15233135	ACS1	1-aminocyclopropane-1-carboxylate synthase-like protein 1	C00116	Glycerol
15237126	ACS6	1-aminocyclopropane-1-carboxylate synthase 6	C00124	Galactose
15241601	AGAL1	alpha-galactosidase 1	C00137	Inositol
42566965	AK-HSDH_II	bifunctional aspartokinase/homoserine dehydrogenase 1	C00148	Proline
18412757	ALN	allantoinase	C00158	Citrate
18416465	AMY1	alpha-amylase	C00185	β-D-Glucopyranose
15228368	ASD1	alpha-L-arabinofuranosidase 1	C00187	Cholesterol
15239772	ASP2	aspartate aminotransferase	C00188	Threonine
18412632	ATPC1	ATP synthase gamma chain 1	C00192	Hydroxylamine
22330126	ATPI4K_α	phosphatidylinositol 4-kinase alpha	C00208	Maltose
15222734	BGLU40	beta glucosidase 40	C00209	Oxalic acid
15222882	BCAT6	branched-chain-amino-acid aminotransferase 6	C00249	Hexadecanoic acid
15224312	CLP	Chitinase-like protein	C00253	Nicotinic acid
13449404	COX1	cytochrome c oxidase subunit 1	C00257	Gluconate
18400730	COX17	cytochrome c oxidase subunit XVII assembly protein	C00334	4-Aminobutyrate
15217853	CSLD5	1,4-beta-D-xylan synthase	C01530	Octadecanoic acid
15226758	CYP710A1	cytochrome P450, family 710, subfamily A	C01879	Pyroglutamate
18402641	DS2	delta-9 acyl-lipid desaturase 2
18402286	EMB3147	embryo defective 3147
18404701	FAC1	AMP deaminase
18420348	FBA2	fructose-bisphosphate aldolase, class I
30685369	GAUT14	alpha-1,4-galacturonosyltransferase
18422837	GAUT4	alpha-1,4-galacturonosyltransferase
15238762	GDH1	glutamate dehydrogenase 1
18394547	GER2	GDP-L-fucose synthase
15226877	GlcNA.1UT2	putative UDP-N-acetylglucosamine pyrophosphorylase
15221302	GSTU10	glutathione S-transferase TAU 10
18411929	GSTU19	glutathione S-transferase TAU 19
15220041	GSTU25	glutathione S-transferase TAU 25
15229782	GSTU27	glutathione S-transferase
15227086	GSTU4	glutathione S-transferase
15218333	HEMA2	glutamyl-tRNA reductase 2
18403505	HMT3	homocysteine S-methyltransferase 3
15224222	IPMI2	isopropylmalate isomerase 2
15238118	MES5	methyl esterase 5
15233723	MTO2	threonine synthase 1
15229033	MTO3	S-adenosylmethionine synthase 4
15239146	NADP-ME2	malate dehydrogenase (oxaloacetate-decarboxylating)(NADP+)
15239517	NADP-ME3	malate dehydrogenase (oxaloacetate-decarboxylating)(NADP+)
186478224	NPC1	phospholipase C
15228577	NPC3	non-specific phospholipase C3
15235730	PCK1	phosphoenolpyruvate carboxykinase 1
22328084	PCK2	phosphoenolpyruvate carboxykinase 2
18416717	PFK3	6-phosphofructokinase 3
15230595	PGK1	phosphoglycerate kinase 1
30679088	PIP	proline iminopeptidase
15234278	PPOX	protoporphyrinogen oxidase
15237069	PSAT	phosphoserine aminotransferase
15231974	PYD4	PYRIMIDINE 4
15221156	PFP	pyrophosphate--fructose-6-phosphate 1-phosphotransferase
15241190	PK	Pyruvate kinase
15231926	RHM3	UDP-glucose 4,6-dehydratase
15226223	RPI2	ribose 5-phosphate isomerase A
15237589	SAL2	SAL2 phosphatase
15237603	SDP1	triacylglycerol lipase SDP1
15223910	SSADH	Semialdehyde dehydrogenase-like
18400090	SHM7	serine hydroxymethyltransferase 7
15240503	SIN-like	SIN-like protein
15217917	SMT2	24-methylenesterol C-methyltransferase 2
18410265	SUVH3	histone-lysine N-methyltransferase, H3 lysine-9 specific SUVH3
15239521	TA7T	tyrosine aminotransferase
15235713	TPPG	haloacid dehalogenase-like hydrolase domain-containing protein
15220891	TPS9	putative alpha,alpha-trehalose-phosphate synthase [UDP-forming] 9
15224550	Tropine DH	Tropine dehydrogenase
15239755	TSB1	tryptophan synthase beta chain
15236977	TSB2	tryptophan synthase beta chain
42568147	TyrAT	tyrosine aminotransferase
22328891	TAT	Tyrosine transaminase-like
18407751	UGE3	UDP-glucose 4-epimerase
22328740	UGLYAH	ureidoglycine aminohydrolase
15218074	Unknown 4	putative pyrophosphate-dependent phosphofructokinase alpha subunit
15231675	bc1-s9	ubiquinol-cytochrome c reductase subunit 9
15242218	Unknown 5	hypothetical protein
334183457	PIP5K	phosphatidylinositol-4-phosphate 5-kinase
15226542	VHA-A2	V-type H+-transporting ATPase subunit I
22331822	α-gala	alpha-galactosidase
